# Supplementary material for: Ionic surfactants alter virus surface properties and electrostatic interactions in aqueous systems
Source: FEMS Microbes. 2025 Sep 11;6:xtaf011. doi: 10.1093/femsmc/xtaf011 (PMC12452283; doi:10.1093/femsmc/xtaf011)
Supplement: xtaf011_Supplemental_Files [file xtaf011_supplemental_files.zip]

Archive with 3 entries (3 files):
- FEMSMC-2025-010 supplementary data - reviews and author response.docx
- FEMSMC-2025-010.R1 one sentence summary.docx
- Virus-surfactant ineraction paper, FEMS Microbe R1 supplemental info.docx
